# Supplementary material for: Carbapenem resistant Pseudomonas aeruginosa and Acinetobacter baumannii at Mulago Hospital in Kampala, Uganda (2007–2009)
Source: Springerplus. 2016 Aug 9;5(1):1308. doi: 10.1186/s40064-016-2986-7 (PMC4978656; doi:10.1186/s40064-016-2986-7)
Supplement: Supplementary file 1 — 10.1186/s40064-016-2986-7 Isolates, drug susceptibility profiles, carbapenemase genes, class 1 integrons and gene cassettes found. [file 40064_2016_2986_MOESM1_ESM.xlsx]

## Sheet: DST_genetic_elements2
Table S1:	Isolates, drug susceptibility profiles, carbapenemase genes and other resistance genetic elements
				Drug suceptibility profiles											Carbapenemase genes								Other resistance genetic elements
Isolate	Month/Year of isolation	Species	Source	Ciprofloxacin	Gentamicin	Piperacillin-tazobactam	Ceftazidime	Aztreonam	Amikacin	Cefipime	Imipenem	Meropenem	MHT assay (carbapenemase activity)	Imipenem-EDTA assay (carbapenemase activity)	blaOXA-23-like	blaOXA-24-like	blaOXA-51-like	blaOXA-58-like	blaIMP-like	blaVIM-like	blaSPM-like	blaNDM-like	Class 1 Intergons
J085	2008-02-01	Pseudomonas aeruginosa	Patient (pus)	R	R	S	R	R	R	S	S	R	1	0	0	0	0	0	0	1 (blaVIM1-like)	0	0	0
J104-4	2008-02-01	Pseudomonas aeruginosa	Patient (pus)	R	R	R	R	S	R	S	S	S			0	0	0	0	0	0	0	0	1
J105	2008-03-01	Pseudomonas aeruginosa	Patient (pus)	S	R	S	R	S	S	S	S	R	0	1	0	0	0	0	1 (blaIMP1-like)	0	0	0	0
J106	2008-03-01	Pseudomonas aeruginosa	Patient (tracheal aspirate)	R	S	S	S	S	S	S	S	S			0	0	0	0	0	0	0	0	0
1665	2008-07-01	Pseudomonas aeruginosa	Patient (ear swab)	S	S	R	I	R	S	R	R	S	0	1	0	0	0	0	1 (blaIMP1-like)	0	0	0	1
342	2008-07-01	Pseudomonas aeruginosa	Patient (sputum)	S	R	S	R	R	R	R	S	S			0	0	0	0	0	0	0	0	0
327	2008-07-01	Pseudomonas aeruginosa	Patient (ear swab)	R	R	R	S	S	S	S	S	S			0	0	0	0	0	0	0	0	0
1246	2008-07-01	Pseudomonas aeruginosa	Patient (tracheal aspirate)	R	R	S	R	R	S	R	S	S			0	0	0	0	0	0	0	0	0
2526	2008-07-01	Pseudomonas aeruginosa	Patient (ear swab)	R	S	S	S	S	S	S	S	S			0	0	0	0	0	0	0	0	0
2545	2009-06-01	Pseudomonas aeruginosa	Patient (sputum)	R	R	S	R	R	R	R	R	S	1	0	0	0	0	0	0	1 (blaVIM1-like)	0	0	0
2497	2009-06-01	Pseudomonas aeruginosa	Patient (ear swab)	R	R	S	R	S	S	S	S	S			0	0	0	0	0	0	0	0	0
2560	2009-06-01	Pseudomonas aeruginosa	Patient (urine catheter)	R	S	S	R	S	S	R	S	S			0	0	0	0	0	0	0	0	0
2607	2009-06-01	Pseudomonas aeruginosa	Patient (pus)	S	R	R	R	R	S	R	S	S			0	0	0	0	0	0	0	0	0
2608	2009-06-01	Pseudomonas aeruginosa	Patient (tracheal aspirate)	R	R	S	R	R	S	R	R	R	0	1	0	0	0	0	0	1 (blaVIM1-like)	0	0	1
26092	2009-06-01	Pseudomonas aeruginosa	Patient (ear swab)	R	R	R	R	R	S	R	S	S			0	0	0	0	0	0	0	0	0
J089	2009-06-01	Pseudomonas aeruginosa	Patient (tracheal aspirate)	R	R	R	R	R	R	S	S	S			0	0	0	0	0	0	0	0	0
J114-4	2009-06-01	Pseudomonas aeruginosa	Patient (ear swab)	R	S	S	S	S	S	S	S	S			0	0	0	0	0	0	0	0	1
J120	2009-06-01	Pseudomonas aeruginosa	Patient (tracheal aspirate)	S	S	R	R	S	S	S	S	S			0	0	0	0	0	0	0	0	0
J116	2009-06-01	Pseudomonas aeruginosa	Patient (pus)	R	S	R	S	S	S	S	S	S			0	0	0	0	0	0	0	0	0
2665	2009-08-01	Pseudomonas aeruginosa	Patient (sputum)	R	S	S	I	R	R	R	R	R	1	0	0	0	0	0	1 (blaIMP1-like)	0	0	0	1
3420	2009-08-01	Pseudomonas aeruginosa	Patient (tracheal aspirate)	R	R	S	R	R	S	R	S	S			0	0	0	0	0	0	0	0	0
1327	2009-08-01	Pseudomonas aeruginosa	Patient (ear swab)	R	R	S	S	S	S	S	S	S			0	0	0	0	0	0	0	0	0
4246	2009-08-01	Pseudomonas aeruginosa	Patient (tracheal aspirate)	R	R	S	R	R	S	R	S	S			0	0	0	0	0	0	0	0	0
5526	2009-08-01	Pseudomonas aeruginosa	Patient (tracheal aspirate)	R	S	S	I	S	S	S	S	S			0	0	0	0	0	0	0	0	0
7545	2009-09-01	Pseudomonas aeruginosa	Patient (pus)	R	R	R	R	R	S	R	R	R	0	1	0	0	0	0	0	1 (blaVIM1-like)	0	0	0
2457	2009-09-01	Pseudomonas aeruginosa	Patient (sputum)	R	R	S	R	S	S	S	S	S			0	0	0	0	0	0	0	0	1
2570	2009-09-01	Pseudomonas aeruginosa	Patient (tracheal aspirate)	R	S	S	R	S	S	R	S	S			0	0	0	0	0	0	0	0	0
5607	2009-09-01	Pseudomonas aeruginosa	Patient (ear swab)	S	R	S	R	R	S	R	S	S			0	0	0	0	0	0	0	0	0
9608	2009-09-01	Pseudomonas aeruginosa	Patient (sputum)	R	R	R	R	R	S	R	R	S	1	1	0	0	0	0	1 (blaIMP1-like)	0	0	0	1
29092	2009-09-01	Pseudomonas aeruginosa	Patient (tracheal aspirate)	R	R	S	R	R	R	R	S	S			0	0	0	0	0	0	0	0	0
J130	2009-09-01	Pseudomonas aeruginosa	Patient (ear swab)	R	R	S	R	R	S	S	S	S			0	0	0	0	0	0	0	0	0
PA1068	2009-09-01	Pseudomonas aeruginosa	Patient (tracheal aspirate)	S	R	R	R	S	R	R	S	S			0	0	0	0	0	0	0	0	1
PA5865	2009-09-01	Pseudomonas aeruginosa	Patient (blood)	S	S	S	R	S	S	S	S	S			0	0	0	0	0	0	0	0	Pseudomonas aeruginosa, 5' side, peptide synthetase (non-ribosomal peptide synthetase, pyoverdine sidechain peptide synthetase); 3' side, peptidase
PA1212	2009-09-01	Pseudomonas aeruginosa	Patient (blood)	S	R	R	R	S	R	S	S	S			0	0	0	0	0	0	0	0	Pseudomonas aeruginosa class 1 integron In122 (trimethoprim-resistant dihydrofolate reductase dfrA1, Integrase, blaIMP-26)
PA1107	2009-09-01	Pseudomonas aeruginosa	Patient (pus)	R	R	R	S	S	R	S	S	S			0	0	0	0	0	0	0	0	Pseudomonas aeruginosa class 1 integron (5' side, aminoglycoside adenylyltransferase gene ant(4')-Iib, Hypothetical protein orfD, adenyltransferase aadA6; 3' side, QacE delta1 multidrug exporter, VIM-4)
PA1137	2009-09-01	Pseudomonas aeruginosa	Patient (ear swab)	S	S	R	S	S	I	R	S	S			0	0	0	0	0	0	0	0	1
PA0893	2009-09-01	Pseudomonas aeruginosa	Patient (ear swab)	S	R	R	R	S	S	R	S	S			0	0	0	0	0	0	0	0	Pseudomonas aeruginosa (5' side, Sh1B hemolysin secretion/activation protein; 3' side, sugar binding protein)
PA0903	2009-09-01	Pseudomonas aeruginosa	Patient (ear swab)	S	R	S	S	S	S	R	S	S			0	0	0	0	0	0	0	0	0
PA0504	2009-09-01	Pseudomonas aeruginosa	Patient (tracheal aspirate)	S	R	S	R	S	R	R	R	R	0	0	0	0	0	0	0	0	0	0	0
PA1688	2009-09-01	Pseudomonas aeruginosa	Patient (tracheal aspirate)	R	R	R	R	S	R	R	R	S	0	1	0	0	0	0	0	1 (blaVIM1-like)	0	0	0
PA1444	2009-09-01	Pseudomonas aeruginosa	Patient (tracheal aspirate)	S	S	R	S	S	S	S	S	S			0	0	0	0	0	0	0	0	0
PA1068	2009-09-01	Pseudomonas aeruginosa	Patient (tracheal aspirate)	S	R	R	R	S	R	R	S	S			0	0	0	0	0	0	0	0	0
Subtotal hospitalized patients; % Resistant [R], % genetic element detected			42	0.64	0.69	0.43	0.69	0.4	0.31	0.55	0.19	0.14	0.4	0.6	0	0	0	0	0.4	0.5	0	0	0.31
J001	2009-10-01	Pseudomonas aeruginosa	Environment (sink)	S	S	S	S	S	I	S	S	S			0	0	0	0	0	0	0	0	0
J004	2009-10-01	Pseudomonas aeruginosa	Environment (wet floor)	S	S	I	S	S	S	S	S	S			0	0	0	0	0	0	0	0	0
J008	2009-10-01	Pseudomonas aeruginosa	Environment (sink)	S	R	R	S	S	S	S	S	S			0	0	0	0	0	0	0	0	0
J009-2	2009-10-01	Pseudomonas aeruginosa	Environment (wet floor)	R	R	R	S	S	S	S	S	S			0	0	0	0	0	0	0	0	0
J010-2	2009-10-01	Pseudomonas aeruginosa	Environment (sink)	I	S	S	S	I	R	S	S	S			0	0	0	0	0	0	0	0	1
J018-3	2009-10-01	Pseudomonas aeruginosa	Environment (wet floor)	R	R	R	R	R	S	R	S	S			0	0	0	0	0	0	0	0	0
J020-1	2009-10-01	Pseudomonas aeruginosa	Environment (sink)	R	S	I	R	S	S	S	S	S			0	0	0	0	0	0	0	0	0
J041-2	2009-11-01	Pseudomonas aeruginosa	Environment (wet floor)	R	R	R	R	R	R	R	I	R	0	1	0	0	0	0	0	0	1	0	1
J044-1	2009-11-01	Pseudomonas aeruginosa	Environment (squeezer)	S	S	S	S	S	S	S	S	S			0	0	0	0	0	0	0	0	0
J045-1	2009-11-01	Pseudomonas aeruginosa	Environment (wet floor)	S	S	R	S	S	S	S	S	S			0	0	0	0	0	0	0	0	0
J046-1	2009-11-01	Pseudomonas aeruginosa	Environment (sink)	S	S	R	S	R	S	S	S	S			0	0	0	0	0	0	0	0	1
J047-2	2009-11-01	Pseudomonas aeruginosa	Environment (sink)	R	R	R	R	R	S	R	S	S			0	0	0	0	0	0	0	0	Pseudomonas aeruginosa integron metallo beta-lactamase IMP19, aminoglycoside adenyltransferase aadAB and hypothetical genes
J049-1	2009-11-01	Pseudomonas aeruginosa	Environment (wet floor)	R	R	R	R	R	S	R	R	R	0	1	0	0	0	0	1 (blaIMP1-like)	0	0	0	0
J052-1	2009-11-01	Pseudomonas aeruginosa	Environment (ICU mop)	R	S	R	R	R	S	R	R	R	0	1	0	0	0	0	0	0	1	0	1
J053-2	2009-11-01	Pseudomonas aeruginosa	Environment (ICU mop)	R	R	R	R	R	S	R	S	S			0	0	0	0	0	0	0	0	0
J059	2009-12-01	Pseudomonas aeruginosa	Environment (ICU mop)	R	R	R	R	R	R	S	R	R	0	0	0	0	0	0	0	0	0	0	1
J061	2009-12-01	Pseudomonas aeruginosa	Environment (sink)	R	R	S	I	S	S	S	S	S			0	0	0	0	0	0	0	0	0
J063-2	2009-12-01	Pseudomonas aeruginosa	Environment (sink)	S	S	R	R	S	R	S	S	S			0	0	0	0	0	0	0	0	0
J064-1	2009-12-01	Pseudomonas aeruginosa	Environment (wet floor)	S	S	S	I	S	S	S	S	S			0	0	0	0	0	0	0	0	0
J064-2	2009-12-01	Pseudomonas aeruginosa	Environment (sink)	S	S	S	S	S	S	S	S	S			0	0	0	0	0	0	0	0	0
J071-1	2009-12-01	Pseudomonas aeruginosa	Environment (sink)	S	S	R	I	S	S	S	S	S	0	1	0	0	0	0	0	1 (blaVIM1-like)	0	0	0
J078-1	2009-12-01	Pseudomonas aeruginosa	Environment (squeezer)	R	R	R	R	R	S	S	S	S			0	0	0	0	0	0	0	0	1
J079-1	2009-12-01	Pseudomonas aeruginosa	Environment (disinfectant)	R	R	R	R	R	S	S	S	S			0	0	0	0	0	0	0	0	0
J079-2	2009-12-01	Pseudomonas aeruginosa	Environment (squeezer)	S	S	R	S	S	S	S	S	S			0	0	0	0	0	0	0	0	0
J079-3	2009-12-01	Pseudomonas aeruginosa	Environment (disinfectant)	S	S	R	S	R	S	S	S	S			0	0	0	0	0	0	0	0	0
J081-1	2009-12-01	Pseudomonas aeruginosa	Environment (squeezer)	S	S	R	S	R	S	S	R	R	1	1	0	0	0	0	1 (blaIMP1-like)	0	0	0	0
J081-2	2009-12-01	Pseudomonas aeruginosa	Environment (squeezer)	S	S	R	S	S	S	S	S	S			0	0	0	0	0	0	0	0	0
J081-3	2009-12-01	Pseudomonas aeruginosa	Environment (water)	S	R	R	S	R	S	S	R	R	0	0	0	0	0	0	0	0	0	0	1
J086-2	2009-12-01	Pseudomonas aeruginosa	Environment (water)	S	S	S	S	R	S	S	S	S			0	0	0	0	0	0	1	0	0
J096	2009-12-01	Pseudomonas aeruginosa	Environment (sink)	S	R	R	R	R	S	S	R	R	0	1	0	0	0	0	1 (blaIMP1-like)	0	0	0	1
J099-1	2009-12-01	Pseudomonas aeruginosa	Environment (sink)	S	S	S	R	R	S	R	S	S			0	0	0	0	0	0	0	0	0
J100-2	2009-12-01	Pseudomonas aeruginosa	Environment (sink)	S	I	S	S	S	S	S	S	S			0	0	0	0	0	0	0	0	1
J101-2	2009-12-01	Pseudomonas aeruginosa	Environment (disinfectant)	S	S	S	S	S	S	S	S	S			0	0	0	0	0	0	0	0	1
J851	2009-12-01	Pseudomonas aeruginosa	Environment (sink)	R	R	R	R	R	R	R	R	R	0	1	0	0	0	0	0	0	1	0	Pseudomonas aeruginosa integron 1 aminoglycoside adenyltransferase aadAB and hypothetical genes; DNA recombination protein RecN
J104-4	2009-12-01	Pseudomonas aeruginosa	Environment (sink)	R	S	S	S	S	S	S	S	S	0	1	0	0	0	0	0	1 (blaVIM1-like)	0	0	1
J105	2009-12-01	Pseudomonas aeruginosa	Environment (sink)	S	S	R	R	S	S	S	S	S			0	0	0	0	0	0	0	0	1
J106	2009-12-01	Pseudomonas aeruginosa	Environment (sink)	S	S	R	S	S	S	S	S	S			0	0	0	0	0	0	0	0	1
J327	2009-12-01	Pseudomonas aeruginosa	Environment (sink)	R	R	R	R	R	R	R	R	R	1	0	0	0	0	0	1 (blaIMP2-like)	0	0	0	1
R017	2010-02-01	Pseudomonas aeruginosa	Environment (sink)	S	S	I	S	R	S	R	R	R	0	1	0	0	0	0	0	1 (blaVIM1-like)	0	0	1
R007	2010-02-01	Pseudomonas aeruginosa	Environment (wet floor)	R	S	R	S	S	S	S	R	R	1	0	0	0	0	0	0	1 (blaVIM1-like)	0	0	0
S3	2010-02-01	Pseudomonas aeruginosa	Environment (sink)	R	S	S	R	S	S	S	S	S			0	0	0	0	0	0	0	0	1
S6	2010-02-01	Pseudomonas aeruginosa	Environment (wet floor)	R	R	R	R	R	R	R	R	R	0	0	0	0	0	0	0	0	0	1 (blaNDM1-like)	0
S7	2010-02-01	Pseudomonas aeruginosa	Environment (wet floor)	S	R	R	R	R	R	R	S	S			0	0	0	0	0	0	0	0	0
S17	2010-02-01	Pseudomonas aeruginosa	Environment (squeezer)	S	I	S	S	R	R	S	R	R	0	1	0	0	0	0	1 (blaIMP1-like)	0	0	0	1
S10	2010-02-01	Pseudomonas aeruginosa	Environment (wet floor)	R	S	S	S	S	S	S	R	S	0	0	0	0	0	0	0	0	1	0	0
1942	2010-02-01	Pseudomonas aeruginosa	Environment (sink)	R	S	R	S	R	R	R	R	R	1	0	0	0	0	0	0	1 (blaVIM1-like)	0	0	1
Subtotal environment; % Resistant [R]			46	0.43	0.37	0.63	0.41	0.5	0.22	0.28	0.3	0.3	0.27	0.67	0	0	0	0	0.33	0.2	0.33	0.07	0.43
J047-2	2008-04-01	Acinetobacter baumannii	Patient (sputum)	R	R	R	R	R	S	S	S	S			0	0	1	0	0	0	0	0	0
J062	2008-04-01	Acinetobacter baumannii	Patient (pus)	I	S	R	I	S	S	S	S	S			0	0	1	0	0	0	0	0	0
J052-2	2008-04-01	Acinetobacter baumannii	Patient (cerebral spinal fluid)	R	R	R	I	R	S	R	R	R	1	0	1	0	1	0	0	0	0	0	0
A081-7	2008-04-01	Acinetobacter baumannii	Patient (ear swab)	S	S	R	S	R	S	S	R	S	0	0	0	0	1	0	0	0	0	0	1
J093	2008-08-01	Acinetobacter baumannii	Patient (ear swab)	S	S	R	S	S	S	S	R	R	0	0	0	0	1	0	0	0	0	0	1
J094-1	2008-04-01	Acinetobacter baumannii	Patient (tracheal aspirate)	S	S	I	S	S	S	S	S	S			0	0	1	0	0	0	0	0	0
R100	2009-07-01	Acinetobacter baumannii	Patient (sputum)	R	R	R	R	R	S	S	R	R	0	1	0	0	1	1	0	1 (blaVIM1-like)	0	0	0
R103	2009-07-01	Acinetobacter baumannii	Patient (ear swab)	R	R	R	S	R	R	S	S	S			0	0	1	0	0	0	0	0	0
R105	2009-07-01	Acinetobacter baumannii	Patient (ear swab)	R	S	S	S	S	S	S	S	S			0	0	1	0	0	0	0	0	0
179	2009-07-01	Acinetobacter baumannii	Patient (tracheal aspirate)	R	R	I	R	R	S	S	S	S			0	0	1	0	0	0	0	0	0
182	2009-07-01	Acinetobacter baumannii	Patient (tracheal aspirate)	R	R	I	R	R	R	R	S	S			0	0	1	0	0	0	0	0	0
194	2009-07-01	Acinetobacter baumannii	Patient (pus)	R	S	S	I	S	S	R	S	S			0	0	1	0	0	0	0	0	0
207	2009-07-01	Acinetobacter baumannii	Patient (pus)	R	R	I	R	R	R	R	S	S			0	0	1	0	0	0	0	0	0
1942	2009-07-01	Acinetobacter baumannii	Patient (ear swab)	R	S	S	S	S	S	S	R	R	1	0	1	0	1	0	0	0	0	0	1
2608-2	2009-09-01	Acinetobacter baumannii	Patient (tracheal aspirate)	R	R	S	R	R	S	R	R	R	0	0	1	0	1	0	0	0	0	0	0
C5	2009-08-01	Acinetobacter baumannii	Patient (tracheal aspirate)	R	S	R	S	S	S	S	R	R	0	1	1	0	1	0	0	0	0	0	1
S20	2009-09-01	Acinetobacter baumannii	Patient (tracheal aspirate)	R	R	R	I	R	R	S	R	R	1	0	0	0	1	1	0	0	0	0	Acinetobacter baumannii class 1 integron (aminoglycoside adenylyltransferase gene ant(4')-Iib)
AC0893	2009-09-01	Acinetobacter baumannii	Patient (ear swab)	S	S	S	S	S	S	R	S	S			0	0	1	0	0	0	0	0	Acinetobacter baumannii class 1 integron putative glucose dehydrogenase precursor and hypothetical genes
AC5349	2009-09-01	Acinetobacter baumannii	Patient (cerebrospinal fluid)	S	I	S	I	S	R	I	S	S			0	0	1	0	0	0	0	0	0
AC1068	2009-09-01	Acinetobacter baumannii	Patient (tracheal aspirate)	S	R	R	R	S	R	R	S	S	0		1	0	1	0	0	0	0	0	1
AC1212	2009-09-01	Acinetobacter baumannii	Patient (blood)	S	R	R	R	S	S	S	S	S			0	0	1	0	0	0	0	0	Acinetobacter baumannii class 1 integron (trimethoprim-resistant dihydrofolate reductase DfrA)
AC1107	2009-09-01	Acinetobacter baumannii	Patient (pus)	R	R	R	S	S	I	S	S	S	0		1	0	1	0	0	0	0	0	Acinetobacter baumannii class 1 integron (aminoglycoside adenylyltransferase gene ant(4')-Iib; 1500 bp)
AC1137	2009-09-01	Acinetobacter baumannii	Patient (ear swab)	S	S	R	S	S	I	R	S	S	1		1	0	1	0	0	0	0	0	1
AC1081	2009-09-01	Acinetobacter baumannii	Patient (blood)	R	R	S	R	S	S	S	S	S			0	0	1	1	0	0	0	0	0
AC1009	2009-09-01	Acinetobacter baumannii	Patient (ear swab)	I	I	R	S	S	S	R	S	S			0	0	1	0	0	0	0	0	Acinetobacter baumannii Transposase; Quinolone resistance pentapeptide repeat protein qnr
AC5185	2009-09-01	Acinetobacter baumannii	Patient (blood)	S	S	S	R	S	S	I	S	S	0		1	0	1	0	0	0	0	0	0
AC1076	2009-09-01	Acinetobacter baumannii	Patient (tracheal aspirate)	R	R	R	R	S	S	S	S	S			0	1	1	0	0	0	0	0	0
AC5186	2009-09-01	Acinetobacter baumannii	Patient (blood)	R	R	I	R	S	S	R	S	S	0		1	0	1	0	0	0	0	0	Acinetobacter baumannii class 1 integron putative glucose dehydrogenase precursor and hypothetical genes
AC1014	2009-09-01	Acinetobacter baumannii	Patient (tracheal aspirate)	R	R	R	R	R	R	R	R	R	0	0	1	0	1	0	0	0	0	0	Acinetobacter baumannii class 1 integron putative glucose dehydrogenase precursor and hypothetical genes
Subtotal hospitalized patients; % Resistant [R]			29	0.62	0.55	0.55	0.45	0.38	0.24	0.38	0.31	0.28	0.33	0.22	0.56	0	1	0.22	0	0.11	0	0	0.45
J005	2009-12-01	Acinetobacter baumannii	Environment (water)	R	S	R	I	R	S	R	S	I			0	0	1	0	0	0	0	0	Acinetobacter baumannii class 1 integron (5' side, hypothetical protein, aminoglycoside adenyltransferase gene; 3' side, QacE delta1 multidrug exporter)
J008	2009-12-01	Acinetobacter baumannii	Environment (water)	S	R	S	S	S	R	S	S	S			0	0	1	0	0	0	0	0	0
J028-2	2009-12-01	Acinetobacter baumannii	Environment (sink)	S	R	R	S	R	S	I	R	R	0	0	1	0	1	0	0	0	0	0	0
J096-2	2009-12-01	Acinetobacter baumannii	Environment (sink)	S	R	R	R	R	S	S	R	R	1	0	1	0	1	0	0	0	0	0	0
J031	2009-12-01	Acinetobacter baumannii	Environment (sink)	I	S	R	I	S	S	S	S	S			0	0	1	0	0	0	0	0	0
J041-1	2009-12-01	Acinetobacter baumannii	Environment (wet floor)	S	S	S	S	S	S	S	S	S			0	0	1	0	0	0	0	0	0
J044-2	2009-12-01	Acinetobacter baumannii	Environment (sink)	S	I	R	S	R	S	S	R	S	1	0	0	0	1	0	0	0	0	0	0
J046-2	2009-12-01	Acinetobacter baumannii	Environment (wet floor)	S	S	R	S	S	S	S	R	S	0	0	1	0	1	0	0	0	0	0	0
J054	2009-12-01	Acinetobacter baumannii	Environment (ICU mop)	R	R	R	R	R	R	S	R	R	0	1	0	1	1	0	0	1 (blaVIM1-like)	0	0	0
J060	2009-12-01	Acinetobacter baumannii	Environment (ICU mop)	S	I	R	S	S	S	S	S	S			0	0	1	0	0	0	0	0	0
J087-1	2009-12-01	Acinetobacter baumannii	Environment (ICU squeezer)	S	S	I	S	S	S	S	S	R	1	0	1	0	1	0	0	0	0	0	1
Subtotal environment; % Resistant [R]			11	0.18	0.36	0.73	0.18	0.45	0.18	0.09	0.45	0.36	0.5	0.17	0.67	0.17	1	0	0	0.17	0	0	0.18
Isolates studied				Hospitalized patients		Environment		Sub-total
Pseudomonas aeruginosa				42		46		88
Acinetobacter baumannii				29		11		40
Total number of isolates studied				71		57		128
Carbapenem resistance
Pseudomonas aeruginosa				10 (23%)		15 (33%)		25 (28%)
Acinetobacter baumannii				9 (31%)		6 (55%)		15 (38%)
Total carbapenem resistant isolates				19 (27%)		21 (37%)		40 (31%)
Multidrug resistance
Pseudomonas aeruginosa				34 (81%)		25 (54%)		59 (67%)
Acinetobacter baumannii				18 (62%)		6 (55%)		24 (60%)
Total multidrug resistant isolates				52 (73%)		31 (54%)		83 (65%)
R: Resistant
S: Susceptible
I: Intermediate
1: Positive
0: Negative
